# Supplementary material for: Cyclic Photoisomerization of Azobenzene in Atomistic Simulations: Modeling the Effect of Light on Columnar Aggregates of Azo Stars
Source: Molecules. 2021 Dec 18;26(24):7674. doi: 10.3390/molecules26247674 (PMC8709326; doi:10.3390/molecules26247674)
Supplement: Supplementary file 1 [file molecules-26-07674-s001.zip]

Archive with 1 entries (1 files):
- molecules-1511738-supplementary.pdf
